# Supplementary material for: Volatilome Analysis for Differentiating Terroir Expression: A Case Study of Three Wineries in a Limestone-Rich, Warm-Climate Region
Source: Molecules. 2025 Jul 16;30(14):2982. doi: 10.3390/molecules30142982 (PMC12299196; doi:10.3390/molecules30142982)
Supplement: Supplementary file 1 [file molecules-30-02982-s001.zip]

Archive with 1 entries (1 files):
- molecules-3682067-supplementary.pdf
